# Supplementary material for: Antibodies to Laminin β4 in Pemphigoid Diseases: Clinical–Laboratory Experience of a Single Central European Reference Centre
Source: Antibodies (Basel). 2025 Aug 1;14(3):66. doi: 10.3390/antib14030066 (PMC12371968; doi:10.3390/antib14030066)
Supplement: Supplementary file 1 [file antibodies-14-00066-s001.zip]

Archive with 1 entries (1 files):
- antibodies-3757957-supplementary.pdf
